# Supplementary material for: CsGSTU8, a Glutathione S-Transferase From Camellia sinensis, Is Regulated by CsWRKY48 and Plays a Positive Role in Drought Tolerance
Source: Front Plant Sci. 2021 Dec 9;12:795919. doi: 10.3389/fpls.2021.795919 (PMC8696008; doi:10.3389/fpls.2021.795919)
Supplement: Supplementary file 2 [file Table_1.xlsx]

## Sheet: Table S1
Table S1. Primers used in this study
CDS cloning		sequences (5'-3')
CsGSTU8	F	ATGGAAAAGGGGCAAGAGGTG
	R	TCATTTCTTGGCAGCCAAAGCC
CsWRKY48	F	ATGCTTGTTGTTGTGAGTGATC
	R	CTACTCGGGTTTTGCCTCCTTTC
Promoter cloning		sequences (5'-3')
CsGSTU8pro	F	CATGGGTTGTGTCAAAGCAGAGTG
	R	GCTTCAGAGCCCATCTTACTCTGTAG
Vector construction		sequences (5'-3')
35S::CsGSTU8-GFP	F	CGGGTACCATGGAAAAGGGGCAAGAGG
	R	CGGGATCCTTTCTTGGCAGCCAAAGCCAG
35S::CsWRKY48-GFP	F	GGGGTACCATGCTTGTTGTTGTGAGTGATCAATTC
	R	CGGGATCCCTCGGGTTTTGCCTCCTTTCGC
GSTU8pro::GUS	F	CGACGGCCAGTGCCAAGCTTCATGGGTTGTGTCAAAGCAGAGTG
	R	TACCATGGTACCGTGGATCCTCATGTTTGATGATTTTGTGATTTTATG
GSTU8pro::LUC	F	CTATAGGGCGAATTGGGTACCCAGAGTGCTTGCCCTTGAAC
	R	GAATTCGATATCAAGCTTTCCATGTTTGATGATTTTGTGATTTTATG
CsWRKY48-GST	F	GATCTGGTTCCGCGTGGATCCATGCTTGTTGTTGTGAGTGATCAATTC
	R	CTCGAGTCGACCCGGGAATTCCTCGGGTTTTGCCTCCTTTCGCACCTG
Transient expression identify		sequences (5'-3')
2300GFP	F	GGAAGTTCATTTCATTTGGAGAGG
	R	CCGTATGTTGCATCACCTTCAC
qRT-PCR		sequences (5'-3')
qCsGSTU8	F	CATCAGTGAGTCCATTTGTCTACAG
	R	GCAGGTGAGGAGAAGATTGCTCTTG
qCsWRKY48	F	GGTTACAGAAACTGCACTTGAAGGAGCTTG
	R	CGTAAGAAGTAGTAGTAGTAGTATTCG
qCsβ-Actin	F	GCCATCTTTGATTGGAATGG
	R	GGTGCCACAACCTTGATCTT
